# Supplementary material for: A Non-stop identity complex (NIC) supervises enterocyte identity and protects from premature aging
Source: eLife. 2021 Feb 25;10:e62312. doi: 10.7554/eLife.62312 (PMC7936876; doi:10.7554/eLife.62312)
Supplement: Figure 2—source data 1. [file elife-62312-fig2-data1.xlsx]

## Sheet: Fig 2J
Quantification data related to Fig 2H - GTRACE count of different cell types in Non-stop-RNAi Vs control
	Normal ECs						PPC**						PPC*
Control	100	100	100	100	100	100	0	0	0	0	0	0	0	0	0	0	0	0
Non-stopRNAi	58	50	46	44	33	24	7	13	17	12	28	8	30	19	16	20	41	22

## Sheet: Fig 2R
	Odd-skipped positive cells			Delta positive cells
2Days ECs	100	100	100	0	0	0
4 weeks ECs	60	50	60	6	8	6
4 weeks PPC**	0	2	0	20	22	16
4 weeks PPC*	10	12	12	4	6	6
